# Supplementary material for: Population Structure and Genetic Diversity of Shanlan Landrace Rice for GWAS of Cooking and Eating Quality Traits
Source: Int J Mol Sci. 2024 Mar 19;25(6):3469. doi: 10.3390/ijms25063469 (PMC10970729; doi:10.3390/ijms25063469)
Supplement: Supplementary file 1 [file ijms-25-03469-s001.zip]

Archive with 1 entries (1 files):
- ijms-2909305-supplementary.pdf
